# Supplementary material for: Evaluation of FMR4, FMR5 and FMR6 Expression Levels as Non-Invasive Biomarkers for the Diagnosis of Fragile X-Associated Primary Ovarian Insufficiency (FXPOI)
Source: J Clin Med. 2022 Apr 14;11(8):2186. doi: 10.3390/jcm11082186 (PMC9025681; doi:10.3390/jcm11082186)
Supplement: Supplementary file 1 [file jcm-11-02186-s001.zip]

Archive with 1 entries (1 files):
- jcm-1622783-supplementary.pdf
